# Supplementary material for: Bioactivation of Isoxazole-Containing Bromodomain and Extra-Terminal Domain (BET) Inhibitors
Source: Metabolites. 2021 Jun 15;11(6):390. doi: 10.3390/metabo11060390 (PMC8232216; doi:10.3390/metabo11060390)
Supplement: Supplementary file 1 [file metabolites-11-00390-s001.zip]

Archive with 1 entries (1 files):
- metabolites-1232948-supplementary.pdf
